# Supplementary material for: In Vivo Assessment of Anti-Inflammatory Effects of Aqueous Extracts of Nepeta nuda ssp. nuda L. in Experimental Model of Peripheral Inflammation in Male Long Evans Rats
Source: Life (Basel). 2025 Dec 18;15(12):1938. doi: 10.3390/life15121938 (PMC12734412; doi:10.3390/life15121938)
Supplement: Supplementary file 1 [file life-15-01938-s001.zip]

Archive with 1 entries (1 files):
- life-4012577-supplementary.pdf
